# Supplementary material for: IsRNAcirc: 3D structure prediction of circular RNAs based on coarse-grained molecular dynamics simulation
Source: PLoS Comput Biol. 2024 Oct 28;20(10):e1012293. doi: 10.1371/journal.pcbi.1012293 (PMC11542809; doi:10.1371/journal.pcbi.1012293)
Supplement: S1 Table — (XLSX) [file pcbi.1012293.s010.xlsx]

## Sheet: Table S1
Table S1 Summary of 34 circular RNAs in the test set.
Type	circRNA ID	Host gene of circRNA	Sequence and 2D structure
junction	hsa_circ_0002352	FGFR1_1	GGUCAGUUUGAAAAGGAGGAUCGAGCUCACUGUGGAGUAUCCAUGGAGAUGUGGAGCCUUGUCACCAACCUCUAACUGCAGAACUGGGAUGUGGAGCUGGAAGUGCCUCCUCUUCUGGGCUGUGCUGGUCACAGCCACACUCUGCACCGCUAGGCCGUCCCCGACCUUGCCUGAACAAG
			((((((...(((.((((((.......((.(((((((...))))))).))..(((.(......).)))((.((((.((.((.(.(...).).)).)).)))).)).)))))).)))(((((((((.....))))))).))..))).)))((.(((.((....)).))).))((.....))
	hsa_circ_0075504	SLC22A23	UGGGAUCUUGUGUGUGAUAAUGCCUGGAAGGUCCAUAUCGCUAAGUUCUCCUUACUGGUUGGAUUAAUCUUUGGCUACCUAAUAACUGGAUGCAUUGCUGACUGGGUCGGCCGGCGGCCUGUGCUGCUGUUUUCCAUCAUCUUCAUUCUGAUCUUUGGACUGACUGUGGCACUGUCAGUGAAUGUGACAAUGUUCAGCACACUCAGGUUCUUUGAAGGAUUUUGCCUGGCUGGAAUCAUUCUCACCUUGUAUGCUUUAC
			.((((.(((....((((((..((((...))))...)))))).))).)).))(((.(((.(((............))).))).)))...((.((((.((((((.((((((.....))))))(((((((.(((.((((..(((........)))...))))..))).))))))).)))))).((.((((.((((((((((.....(((((((((...))))....)))))))))))..)))).)))).))..)))).))..
	hsa_circ_0008922	SNHG4	GAUGACUUGAAAGUAGGGCAUCCUUCACCCAUCUGAAGGGAGGAAAUAGUGGCAGGUGACAGUCUGCAUGUGCAGUUUUCAGAUGCCUUCACCUGAAUGACAUCUACCUCCAUCAGGACCCCAGAUGUCUGACAGCCCUGUGUGACACCAAGAUAAGUAAC
			((((.((((....)))).)))).(((.(((.(...).))).))).((((.(((((((((.((...((((.((.(...).)).))))))))))))....(((((((.(((.....))).....))))))).....)))))))((.((..........)).))
	hsa_circ_0001730	EPHB4	GUACUAAGGUCUACAUCGACCCCUUCACUUAUGAAGACCCUAAUGAGGCUGUGAGGGAAUUUGCAAAAGAGAUCGAUGUCUCCUACGUCAAGAUUGAAGAGGUGAUUGGUGCAGGUGAGUUUGGCGAGGUGUGCCGGGGGCGGCUCAAGGCCCCAGGGAAGAAGGAGAGCUGUGUGGCAAUCAAGACCCUGAAGGGUGGCUACACGGAGCGGCAGCGGCGUGAGUUUCUGAGCGAGGCCUCCAUCAUGGGCCAGUUCGAGCACCCCAAUAUCAUCCGCCUGGAGGGCGUGGUCACCAACAGCAUGCCCGUCAUGAUUCUCACAGAGUUCAUGGAGAACGGCGCCCUGGACUCCUUCCUGCGG
			(((.((.(((((.(((.((.....))....))).))))).)).))((((((((((((..(((.(((..(((((....)))))((......)).))).))).(((((.((.(((.((..(((.((.(((((((.((.(((((........))))).))((((........(((((((((.(((............))).))))))))).(((.(...).)))...))))(((((..(((((.......))))).))))).)))))(((........(((((...)))))))))).))))).)).))))))))))..)))))))))((((((.((.(.....).)).))))))))))((...))
	hsa_circ_0006646	PTK2	AAUAUGACAGAUACCUAGCAUCUAGCAAAAUAAUGGCAGCUGCUUACCUUGACCCCAACUUGAAUCACACACCAAAUUCGAGUACUAAGACUCACCUGGGUACUGGUAUGGAACGUUCUCCUGGUGCAAUGGAGCGAGUAUUAAAGGUCUUUCAUUAUUUUGAAAGCAAUAGUGAGCCAACCACCUGGGCCAGUAUUAUCAGGCAUGGAGAUGCUACUGAUGUCAGGGGCAUCAUUCAGAAGAUAGUGGACAGUCACAAAGUAAAGCAUGUGGCCUGCUAUGGAUUCCGCCUCAGUCACCUGCGGUCAGAGGAGGUUCACUGGCUUCACGUGGAUAUGGGCGUCUCCAGUGUGAGGGAGAAGUAUGAGCUUGCUCACCCACCAGAGGAGUGGAA
			(((((((.(((..(((((((.((.((.(.....).)))).)))).............((((((((..........))))))))..(((.(((((((.(((.((...........))..))).)))((......)))))).))).)))))).))).))))((......((((.((.(((.(.....).))))).)))).((.(((((((((((((((.(((((((...))))))).)..((((.(((((((.((((.((.((((..((.....)).)))).))))))((.((((..(.(((...))).))))).))))))))).))))...........)))))))))).))((.(.(((((((....)))).))).).)))).)).......))
internal	hsa_circ_0000296	PHF21A	GGGGCUAGAGAGCUGAAGGAGAGCCAGUUUCCCCAAAAUUGCUGCAGUGAGAAGAGGAGUUUGUUACUUUAAACAGAGGCUGAAGAAACUAUAGAAUUAGCAGAGAAAGUGGAGAAGGUAGAGGAUGGAGUUGCAGACUCUACAGGAGGCUCUUAAAGUGGAAAUUCAGGUUCACCAGAAACUGGUUGCUCAAAUGAAGCAGGAUCCACAGAAUGCUGACUUAAAGAAACAGCUUCAUGAACUCCAAGCCAAAAUCACAGCUUUGAGUGAGAAACAG
			((((((...((.(((((.(((((((...(((.(((...((.((.((((...........((((((......)))))).)))).)).))(((......))).........))).))).((((((..((......))..))))))....)))))))..........))))).)).(((((...)))))...((...(.((((((.((.(...).)).))).))).).))...)))))).((.((((.((((..........)))).))))......)).
	hsa_circ_0001006	RTN4	UUGUUGACCUCCUGUACUGGAGAGACAUUAAGAAGACUGGAGUGGUGUUUGGUGCCAGCCUAUUCCUGCUGCUUUCAUUGACAGUAUUCAGCAUUGUGAGCGUAACAGCCUACAUUGCCUUGGCCCUGCUCUCUGUGACCAUCAGCUUUAGGAUAUACAAGGGUGUGAUCCAAGCUAUCCAGAAAUCAGAUGAAGGCCACCCAUUCAGGGCAUAUCUGGAAUCUGAAGUUGCUAUAUCUGAGGAGUUGGUUCAGAAGUACAGUAAUUCUGCUCUUGGUCAUGUGAACUGCACGAUAAAGGAACUCAGGCGCCUCUUCUUAGUUGAUGAUUUAGUUGAUUCUCUGAAG
			.((((...((((......)))).))))((.(((.((((((((.((((((((((.((.(((.((((((..((((.((...)).))))....(((.((((.((......)).)))).)))..((((((((.(.((((.((.....((((...((((.((((....)))))))).)))).)))))).).))).....)))))(((.....)))((.((.(((.(........).))).)).)))))))).))).(((((.((...)).)))))......(((.(((.....))).)))...)).)).)))))))).))))..))))(((.(......).))).))).)).
	hsa_circ_0001445	SMARCA5	GGAGGCUUGUGGAUCAGAAUCUGAACAAAAUUGGGAAAGAUGAAAUGCUUCAAAUGAUUAGACAUGGAGCAACACAUGUGUUUGCUUCAAAGGAAAGUGAGAUCACUGAUGAAGAUAUCGAUGGUAUUUUGGAAAGAGGUGCAAAGAAGACUGCAGAGAUGAAUGAAAAGCUCUCCAAGAUGGGCGAAAGUUCACUUAGAAACUUUACAAUGGAUACAGAGUCAAGUGUUUAUAACUUCGAAGGAGAAGACUAUAGAGAAAAACAAAAG
			.....(((.((.(((((..(((((.((...((.(((............))).)))).)))))..((((((((((....)).))))))))...((........)).))))).......((.(((((((((((((.((...((((........))))...............)).)))))))).((.((....)).))((((.((((.((............)).)))).))))...((((......))))))))).))......)).)))
	hsa_circ_0001495	CCNB1	AAUAAUUGUGUGCCCAAGAAGAUGCUGCAGCUGGUUGGUGUCACUGCCAUGUUUAUUGCAAGCAAAUAUGAAGAAAUGUACCCUCCAGAAAUUGGUGACUUUGCUUUUGUGACUGACAACACUUAUACUAAGCACCAAAUCAGACAGAUGGAAAUGAAGAUUCUAAGAGCUUUAAACUUUGGUCUGGGUCGGCCUCUACCUUUGCACUUCCUUCGGAGAGCAUCUAAGAUUGGAGAGGUUGAUGUCGAGCAACAUACUUUGGCCAAAUACCUGAUGGAACUAACUAUGUUGGACUAUGACAUGGUGCACUUUCCUCCUUCUCAAAUUGCAGCAGGAGCUUUUUGCUUAGCACUGAAAAUUCUGGAUAAUGGUGAAUGG
			.((((.(((((..((((..((.((...)).))..)))).((((((((.((....)).))).........((((.((.(((((...........))).)).)).)))).)))))..))).)).)))).(((..(((((.((((((..((.((((.((.((.(((((.(((.(...).))).(((.(((.(((((.((.((((((((.((((....)))).)))((((....))))))))).)).))))).(((......))).)))...)))...))))))).((((((((.......)))))))).)).)))).)).((.(((...((((((((((...)))))))..))).))).)).))).)))..)))))..)))
	hsa_circ_0002398	DYNC1H1	GGAGCCCACCUACGAUGCAGAAUUCCAGCACUUCUUGAGAGGAAAUGAGAUUGUCCUGAGUGCUGGCUCCACCCCCAGGAUCCAGGGCCUGACUGUGGAGCAGGCGGAGGCGGUGGUGAGGCUGAGCUGCCUUCCCGCGUUUAAGGACUUGAUUGCAAAGGUUCAGGCAGACGAGCAAUUUGGCAUCUGGCUGGACAGCAGCUCCCCGGAGCAGACUGUGCCCUACCUCUGGAGUGAAGAAACACCUGCAA
			((......))(....(((((..(((((((((((......((((.(......).)))))))))))))((.(((.((.(((....((((((((.(((.(((((((((((((((((((((...)))..)))))))..))))(((....)))))).((((....((((((.((((...((......)).)))).)))))).)))))))).)))..))).....))))).)))..)).))).)).))...))))))
	hsa_circ_0001558	UIMC1	UCUUCCCAAGGGAUUGUUGAAGAAACUUCUGAAGAGGGAAACUCUGUACCUGCUUCACAAAGUGUUGCUGCUUUGACCAGUAAGAGAAGCUUAGUCCUUAUGCCAGAGAGUUCUGCAGAAGAAAUCACUGUUUGUCCUGAGACCCAGCUAAGUUCCUCUGAAACUUUUGACCUUGAAAGAGAAGUCUCUCCAGGUAGCAGAGAUAUCUUGGAUGGAGUCAGAAUAAUAAUGGCAGAUAAGGAGGUUGGUAACAAGGAAGAUGCUGAGAAGGAAGUAGCUAUUUCUACCUUCUCAUCCAGUAACCAGGUAUCCUGCCCGCUAUGUGACCAAUGCUUUCCACCCACAAAGAUUGAACGACAUGCCAUGUACUGCAAUGGUCUGAUGGAGGAAGAUACAG
			..(((((.(((....(((.....))).))).....)))))...(((((.((.(((((((.((((..(((.((((.(....).)))).)))....((((((((((((.((.((((.....)))).)).)...((((.((((...(((.(((((...(((((.........((((.((.(((....))).)).))))..)))))....))))).)))..)))).))))...)))))..))))))...((((.((..(((......((((((((.((.((...)).)).))))))))))).)).))))((((...)))))))).)))(((((.(((.(((.(.(......).).)))..((((...))))...))).))))).....)))).)).)))))
	hsa_circ_0001663	TMEM181	CUAAAGCCAAUUCAAAUACUUUCAAAUCCACUGUCUACAUACAAUCAGCAACUAUGGCUGACAUGUGUUGUUGAGUUGGAUCAAUCAAAAGAAACUUCUAUUAAGACAAGCUUUCCCAUGACUGUUAAAGUCGAUGGUGUAGCUCAAGAUGGAACCACGAUGUACAUUCAUAACAAAGUUCACAACCGGACAAGGACCCUCACAUGUGCAGGGAAAUGUGCGGAGAUUAUUGUGGCUCACCUUGGCUACCUGAACUACACUCAGUAUACAGUGAUAGUGGGAUUUGAACACCUGAAGCUCCCCAUCAAGGGAAUGAACUUCACA
			..........(((((((.((.....((.((((((.((((((((.(((((.(...).)))))..)))))...((((((((.(((.......(((((((.(......).))).))))((((((((.....)))).)))).(((((.((((.(((..((((((((.((.((......)).))......(((.(((....((((((....)).))))...))).)))....)))))))).))).))))))))).))).))).)))))))).))))))))...)).)))))))....(((((.(((((.....)))...)).)))))..
	hsa_circ_0005564	FGFR1_2	GUCCGUUAUGCCACCUGGAGCAUCAUAAUGGACUCUGUGGUGCCCUCUGACAAGGGCAACUACACCUGCAUUGUGGAGAAUGAGUACGGCAGCAUCAACCACACAUACCAGCUGGAUGUCGUGGAGCGGUCCCCUCACCGGCCCAUCCUGCAAGCAGGGUUGCCCGCCAACAAAACAGUGGCCCUGGGUAGCAACGUGGAGUUCAUGUGUAAGGUGUACAGUGACCCGCAGCCGCACAUCCAGUGGCUAAAGCACAUCGAGGUGAAUGGGAGCAAGAUUGGCCCAGACAACCUGCCUUAUGUCCAGAUCUUGAAG
			((.(.(((.(((((.(((((((((.(((((((((((((((((((((......))))).))))))(((((....((.((.(((.((..(((.((.((.((.(((....((....)).))).)).)))).))).........)).))).)).)).)))))(((((((((((.........))))...)))))))......))))))))...)).)))))...(((.(.....).)))...)))))))))))).).)).(((((((...((((.((.((.(((.(...).))).))))......)))).)))))))..
	hsa_circ_0007439	PPP1CB	GAUUGUCACCAGACCUGCAAUCUAUGGAGCAGAUUCGGAGAAUUAUGAGACCUACUGAUGUCCCUGAUACAGGUUUGCUCUGUGAUUUGCUAUGGUCUGAUCCAGAUAAGGAUGUGCAAGGCUGGGGAGAAAAUGAUCGUGGUGUUUCCUUUACUUUUGGAGCUGAUGUAGUCAGUAAAUUUCUGAAUCGUCAUGAUUUAGAUUUGAUUUGUCGAGCUCAUCAG
			((((.((.((((.((((((((((.((((.(((((((((.((..(((.((.....)).))))).))))((((((.....))))))..........))))).)))).....)))).))).))))))).))......)))).(((((..(((.........)))((((((..((((((......(((((((((...))))))))).)))))).))).))).))))).
	hsa_circ_0001900	CAMSAP1	AUAACAUCCCUGAGGACCUCAGAGACCCUUUCUACGUUGACCAGUAUGAGCAGGAGCACAUUAAGCCGCCUGUUAUCAAGCUUCUCCUGUCCAGCGAGCUGUACUGCCGUGUCUGCAGCCUCAUCCUGAAAGGGGACCAGGUGGCCGCCUUACAGGGACACCAGUCUGUCAUCCAGGCCCUGUCCCGGAAAGGGAUCUAUGUGAUGGAGAGUGAUGACACCCCCGUGACAGAGUCCGACCUCAGUCGCGCACCCAUAAAAAUGAGUGCCCACAUGGCAAUGGUGGAUGCCCUGAUGAUGGCCUACACUGUGGAGAUGAUCAGCAUCGAGAAGGUGGUGGCCAGUGUCAAGCGCUUCUCAACGUUCAGUGCCUCGAAAGAACUUCCGUACGACCUCGAGG…
			(.((..((.(((((...))))).))...)))((..(((((((((((((.((....)).)).)).((((((((..........((((((.((.((.((((((((..........))))).)))...)))).)))))).))))))))..(((...)))(((((((...((.(((((.(((.(((((((.....)))).(((((((..((.(.((....)).).))((((((.(((......))).))))))(((.(((....))).)))..))))))).((((.((((.((.(((((..(((((..((((.....((((.....)))).....))))..)))))..))).)).)).)).)).))))))).)))((((..................))))))…
	hsa_circ_0007334	MBOTA2	GUCAACUUUGUAGUGUGCCAACUCUUUGCCUUGCUAGCAGCCAUUUGGUUUCGAACUUAUCUACAUUCAAGCAAAACUAGCUCUUUUAUAAGACAUGUAGUUGCUACCCUUUUGGGCCUUUAUCUUGCACUUUUUUGCUUUGGAUGGUAUGCCUUACACUUUCUUGUACAAAGUGGAAUUUCCUACUGUAUCAUGAUCAUCAUAGGAGUGGAGAACAUGCACAA
			.((.((((((.((.((((.((((...((.((((..((.(((..(((.((((.(((..........))))))).)))...)))))....)))).))...)))))).)).))...((((.(((((((.(((......)))...)))))).).))))((((......)))))))))).)).(((((((.((.((.(...).)))))))))(((.(.....).)))))
	hsa_circ_0085558	PVT1	GCCUGAUCUUUUGGCCAGAAGGAGAUUAAAAAGAUGCCCCUCAAGAUGGCUGUGCCUGUCAGCUGCAUGGAGCUUCGUUCAAGUAUUUUCUGAGCCUGAUGGAUUUACAGUGAUCUUCAGUGGUCUGGGGAAUAACGCUGGUGGAACCAUGCACUGGAAUGACACACGCCCGGCACAUUUCAGGAUACUAAAAGUGGUUUUAAGGGAGGCUGUGGCUGAAUGCCUCAUGGAUUCUUACAGCUUGGAUGUCCAUGGGGGACGAAGGACUGCAGCUGGCUGAGAGGGUUGAGAUCUCUGUUUACUUAGAUCUCUGCCAACUUCCUUUGGGUCUCCCUAUGGAAUGUAAGACCCCGACUCUUCCUGGUGAAGCAUCUGAUGCACGUUCCAUCCGGCGCUCAG…
			(((.(((......(((((.(((((...........(((.(((.(((((((((.((.(((.((((......))))((((((.(((..............((((.(((((((((.(((((((....)))))))....)))).))))).))))..))).)))))).))).)).)))).)))))...((.((((....)))).))..))).)))((.(((.....))).))(((..(((((((.........((((((((((((.(((((....((.((((.((((...(((((...........))))).)))).)))).)))))))...))).))))))))).)))))))..))).))))).)))))...((((...)))).......))).))).(((((…
	hsa_circ_0000311	SDHAF2	AUGCUUGCUCUGUCAAGGCACAGCCUAUUGUCUCCUUUGCUCAGUGUGACAUCAUUCAGACGCUUCUACAGAGGUGACAGCCCAACAGAUUCCCAAAAGGACAUGAUUGAAAUCCCUUUGCCUCCAUGGCAGGAGAGAACUGAUGAAUCCAUAGAAACCAAAAGAGCCCGCCUGCUCUAUGAGAGCAGAAAGAGGGGAAUGUUGGAAAACUGCAUUCUUCUUAGUCUUUUUGCUAAAGAACAUCUGCAGCACAUGACAGAAAAGCAGCUGAACCUCUAUGACCGCCUGAUUAACGAGCCUAGUAAUGACUGGGAUAUUUACUACUGGGCCACAG
			.(((((..(((((((((((...)))).(((((.((((((...(((((............)))))....)))))).))))).((((((..((((((((.(((...........))).))))((((...(((.((......((.(((....)))))............)).)))((((((...))))))....))))))))))))))....(((((.(.((((((((......))).))))).)..)))))....))))))).))))).(((...(((..(((.(....).)))..)))(((((((.(((.((...)).))).)))))))...)))
helix	hsa_circ_0001882	KIAA0368	AGUUAAACAUGAAGUUUCUGGAGAGACAGUGGUAUUUCAAGGGGGAGCUCUUGGCAAAACACCAGAUGGUCAGGGCCUUUCUACUUACAAGGAACUUUGUUCUCUGGCAAGUGAUCUUAGCCAGCCAGAUCUGGUGUAUAAAUUUAUGAAUUUAGCCAACCAUCAUGCAAUGUGGAACUCUAGGAAGGGUGCUGCUUUUGGUUUUAAUGUAAUUGCUACCAGAGCUGGAGAGCAGCUGGCUCCUUUUCUGCCUCAGCUAGUUCCUCGACUUUAUCGUUACCAGUUUGAUCCCAACCUUGGCAUUCGACAGGCCAUGACAAGUAUUUGGAAUGCGUUGGUCACUGACAAAUCCAUGGUGGAUAAAUAUUUGAAAGAAAUUCUUCAAGAUUUGGUUAAGAA…
			((....((.....))))((((((((.(((((((.(((((((((....)))))))...)).))))((.(((....))).))........(((((.((((((((((((((.((.....)).)))))((((.(((((((....(((((((.((...((((((.((...))..(.((((.(((((....))))).)))).))))))))).))).))))..))))))).)))))))))))..)).)))))..))).)))......((.(((((.....(((((((....((.((((..(((.(((.(((.(.(((((((....(.(((((...))))).)))))..))).).)))))).))))))).))..((((.((..((.(((...))).))((((...))…
	hsa_circ_0001136	ASXL1	GUAUUAGAAAACUACUCGGAUGCUCCAAUGACACCAAAACAGAUUCUGCAGGUCAUAGAGGCAGAAGGACUAAAGGAAAUGAGCAGUGGGACUUCCCCUCUCGCAUGCCUCAAUGCUAUGCUACAUUCCAAUUCAAGAGGAGGAGAGGGGUUGUUUUAUAAACUGCCUGGCCGAAUCAGCCUUUUCACGCUCAAG
			((((((.(((((.((((.....((((.(((..(((....(((...)))..)))(((.((((((...................((((.(((.....))).)).)).)))))).)))........)))(((.........)))))))..)))).))))).)))..)))(((((.(((........)))..)))..))
	hsa_circ_0051680	DHX34	GAAAGGUGAAGGAGAUGAGCUACGAUCCGCAGGCCAAGCUGCAACGGCUGCAGGAGUUCUGGAUUAGUCAGGCCAGCGCAGAGCAGCGGAAGGGCCGGGCGGGCCGCACGGGCCCCGGAGUCUGCUUCCGCCUCUAUGCCGAAUCGGACUAUGAUGCCUUCGCCCCCUACCCCGUCCCAGAAAUUCGGAGGGUGGCCCUGGACUCGUUGGUGCUGCAG
			((....((.((........)).)).))((((((((((.(((((.....)))))((((((.((.......(((...(((.((.(((.((...((((((.(((...))).)).))))...((((((.(((.((......)).))).)))))).)).))))).)))..))).((((.(((.((...)).))).)).)).)).)))))).))))).)))).)
	hsa_circ_0001173	VAPB	UGGAAGGAGGCAAAACCGGAAGACCUUAUGGAUUCAAAACUUAGAUGUGUGUUUGAAUUGCCAGCAGAGAAUGAUAAACCACAUGAUGUAGAAAUAAAUAAAAUUAUAUCCACAACUGCAUCAAAGACAGAAACACCAAUAGUGUCUAAGUCUCUGAGUUCUUCUUUGGAUGACACCGAAGUUAAGAAGGUUAUGGAAGAAUGUAAGAGGCUGCAAGGUGAAGUUCAGAGGCUACGGGAGGAGAACAAGCAGUUCAAG
			(((.....((((...(((..........)))(((((((((........)).)))))))))))..((.....)).....)))(.((((((.((.((((......)))).)).)))(((((.(((.(((((((.((.......)).)))..)))).)))(((((((((((.....))(((.((((..(((..((((.......((((......))))..))))..)))...)))).))))))))))))..)))))))).)
	hsa_circ_0002490	FCHO2	GUGUGUCACGGGGUCCCAGCCCUGUCAGCCUUGGAAAUCAGGAUACCUUACCUGUGGCAGUUGCCCUUACAGAAUCUGUUAAUGCCUACUUUAAAGGAGCAGAUCCCACCAAGUGUAUUGUGAAGAUCACUGGUGAUAUGACAAUGUCAUUUCCAAGUGGAAUUAUUAAAGUCUUCACCAGCAAUCCAACUCCAGCUGUGUUGUGCUUCAGGGUGAAAAAUAUCAGCAGACUAGAGCAGAUUCUUCCAAAUGCACAGCUUGUGUUCAG
			((...(.(((((((....))))))).)))(.((((.((.(((...))).(.((((.(((.(((.......(((((((((((((.((.((((....(((.....)))(((((.(((.(((.....)))))))))))(.(((((...))))).)..)))))).))))....((((((((((((((...((((.(.....).))))))))....)))))...........)))))...)))))))))..))).))))))).).)).)))))
	hsa_circ_0001658	ARID1B	GUUGAAGUCUUGGCCUCGGAGGAUGCAGCCUUUGGACUCAAGGAUCUGUCUGGCUCCAUUGAUGACCUCCCCACGGGAACGGAAGCAACUUUGAGCUCAGCAGUCAGUGCAUCCGGGUCCACGAGCAGCCAAGGGGAUCAGAGCAACCCGGCGCAGUCGCCUUUCUCCCCACAUGCGUCCCCUCAUCUCUCCAGCAUCCCGGGGGGCCCAUCUCCCUCUCCUGUUGGCUCUCCUGUAGGAAGCAACCAGUCUCGAUCUGGCCCAAUCUCUCCUGCAAGUAUCCCAG
			(((((....((((....((((((((.((.....((((.((.(........(((((.(.(((..((((((((...)))).((((.(((...((((.((....))))))))).))))))))..)))).))))).(((((..((.((.((........)).))))...))))).).)).)))).)))))).)))).((.(((.((((((((.((...........)).))))))))....))).))..))))..)))))((((......................))))
	hsa_circ_0001788	PROSC	GAUCUCCCAGCCAUCCAGCCCCGGCUAGUGGCGGUCAGCAAAACCAAACCUGCAGACAUGGUGAUCGAGGCCUAUGGACAUGGGCAGCGCACUUUUGGCGAGAACUACGUUCAGGAACUGCUAGAAAAAGCAUCAAAUCCCAAAAUUCUGUCUUUGUGUCCUGAGAUCAAAUGGCACUUCAUUGGCCACCUACAGAAACAAAAUGUCAACAAAUUGAUGG
			(((.((((((((((..(((....))).))))).(((.(((..........))).))).)).(((.((((((((((....))))))..(((.......)))....)).)).))))))..((((......))))....)))(((..(((.(((.((((((.............((((.........))))..)))))).))).))).((((....)))))))
	hsa_circ_0005245	TBCD	UGUGUUUAUUGCCGGCUUUCCUGAGUACACGCAGCCAAUGAUAGACCACCUGGUUACCAUGAAGAUCAGCCACUGGGAUGGGGUCAUCCGAGAGUUGGCUGCGAGGGCGCUGCACAACCUGGCCCAGCAGGCACCCGAGUUCAGCGCCACGCAAGUCUUCCCGAGGCUGCUGUCCAUGACACUGAGUCCAGAUCUUCACAUGAGGCAUGGGUCGAUUCUCGCCUGCGCAGAAGUUGCUUACGCCUUGUACAAACUUGCAGCCCAAGAGAACAGGCCCGUCACGGACCAUCUGGACGAGCAGGCAGUGCAGGGCCUGAAGCAGAUUCACCAGCAGCUCUAUGAUCGUCAGUUAUACAGGGGUCUGGGAGGACAGCUCAUGAGACAAGCAG
			((....))((((....((((.(((((...((((((((((...........(((((............)))))((.(((((....))))).)).))))))))))..(((((((.((..((((......)))).......)).)))))))......((((((((.(((((((((.((.((.(((((.(((((((..(((.(.((.(((.((((.(((...))))))).(((..((((...((((...))))..))))))).))))).).)))..((.(((...))).)).))))))).......))))))).))..((((.....)))).))))))).))..((((.((.((...)).)))))).)))))))).))))).))))...))))
	hsa_circ_0000741	POLR2A	GUGGAACGGCACAUGUGUGAUGGGGACAUUGUUAUCUUCAACCGGCAGCCAACUCUGCACAAAAUGUCCAUGAUGGGGCAUCGGGUCCGCAUUCUCCCAUGGUCUACCUUUCGCUUGAAUCUUAGUGUGACAACUCCGUACAAUGCAGACUUUGACGGGGAUGAGAUGAACUUGCACCUGCCACAGUCUCUGGAGACGCGAGCAGAGAUCCAGGAGCUGGCCAUGGUUCCUCGCAUGAUUGUCACCCCCCAGAGCAAUCGGCCUGUCAUGGGUAUUGUGCAGGACACACUCACAGCAGUGCGCAAAUUCACCAAGAGAGACGUCUUCCUGGAGCGG
			(((((.((.(((....))).((((((...(((.((((.......((((......)))).....((((((......)))))).))))..))).)).)))))).)))))(((((.((((..(((((.........((((((.(((.(....).))))))))).)))))((((.((((.(((((.((((((((((..........)))))(((((.((.(.(((((((........)))(((((((........)).))))))))).))).)))))))))))))))...((((......)))).)))).)))).)))).))))((.(((....))))))
	hsa_circ_0004891	CNN2	ACUCAUGAACAAGCUACAGCCGGGCUCCGUCCCCAAGAUCAACCGCUCCAUGCAGAACUGGCACCAGCUAGAAAACCUGUCCAACUUCAUCAAGGCCAUGGUCAGCUACGGCAUGAACCCUGUGGACCUGUUCGAGGCCAACGACCUGUUUGAGAGUGGGAACAUGACGCAGGUGCAGGUGUCUCUUCUCGCCCUGGCGGGGAAG
			(.((.((.((.((((.......))))..))...)).)))(..((.(.(((.((((((..((((((.((........(((.(((.(((.....)))...))).)))((.((.((((..((((((((.(((.....))))).)))((((.....)).)))))..)))).)).))..)).))))))..)))).))..))).).))..)
	hsa_circ_0000871	PIP5K1C	ACCACCUCCUCCACCCUGAAGGGUGCCAUCCAGCUGGGCAUCGGCUACACCGUGGGCCACCUGAGCUCCAAGCCCGAACGCGACGUGCUCAUGCAGGACUUCUACGUGGUGGAGAGCAUCUUCUUCCCCAGCGAAGGCAGCAACCUCACCCCCGCCCACCACUUCCAGGACUUCCGCUUCAAGACCUAUGCACCUGUCGCCUUCCGCUACUUCCGGGAGCUCUUUGGGAUCCGGCCAGAUGAUUACUUG
			(.((.(((((.((...)).)))(((((.........)))))(((.....)))..((((.((((((((((.(((..(((.(((((((((..(.((.(((.(((((.(((((((..........((((......))))((.(...........).))))))))).)..)))).))).)).)..........))))..))))).))).))).......)))))))...)))....)))))).)).)(....)
hairpin	hsa_circ_0000915	FKBP8	GGAACGGGCUGUUGAGGAAGAAGACGCUGGUCCCAGGGCCGCCAGGUUCGAGCCGCCCGGUCAAGGGCCAGGUGGUCACCGUACAUCUGCAGACGUCGCUGGAGAAUGGCACACGGGUGCAGGAGGAGCCGGAGCUGGUGUUCACUCUGGGUGACUGUGACGUCAUCCAGGCCCUGGAUCUCAGUGUCCCACUCAUGGACGUGGGGGAGACGGCCAUGGUCACUGCUGACUCCAAGUACUGCUACGGCCCCCAAGGCAG
			((...(((((((...((.((.(.(((((((((.((((((((((((.((((.((((((.((((...)))).))))))(.((...(((((.(((......))).)).)))((((....))))....)).).)))).))))))......(((((((((......))))))))))))))))))..))))))(((((........)))))((((.((((..........)))).))))...).)).))))))))))).......
	hsa_circ_0006988	LDLRAD3	AACCCGGCAGUGGGCAGGUGUUUGUGACUUCAGAGAACCAACUUGUGUAUUACCCCAGCAUCACCUAUGCCAUCAUCGGCAGCUCCGUCAUUUUUGUGCUGGUGGUGGCCCUGCUGGCACUGGUCUUGCACCACCAGCGGAAGCGGAACAACCUCAUGACGCUGCCCGUGCACCGGCUGCAGCACCCUGUGCUGCUGUCCCGCCUGGUGGUCCUGGACCACCCCCACCACUGCAACGUCACCUACAACGUCAAUAAUGGCAUCCAGUAUGUGGCCAGCCAGGCGGAGCAGAAUGCGUCGGAAGUAGGCUCCCCACCCUCCUACUCCGAGGCCUUGCUGGACCAGAG
			...((((((((((((.((.((((.((....)).)).((((...)).))...)).)).)).))))((.((((......))))(((((((((((.((((((.((((((((..(((((((...((((.....)))))))))))..((((.(((.......(.((.(((....))).)).).(((((((...)))))))))).))))..(((((((...))))))).)))))))))))((((........))))))).)))(((..(((.....)))...))).)))))))))).(.((.(((((.(((((...........)))))))))).)).))))))).......
	hsa_circ_0085616	ASAP1	AUAUCCAGGAAUGAUUUUCAGAGUAUUUGAGAAAAUGAGAGGUGCAGAUGGUUUUCACUGAGGCAUGGUUUCAAAUUUAAAGAGGAUUAUGGCCCAGAAAUGGAUGCCGGACCAGAUCUCUGUCUCGGAGUUCAUCGCCGAGACCACCGAGGACUACAACUCGCCCACCACGUCCAGCUUCACCACGCGGCUGCACAACUGCAGGAACACCGUCACGCUGCUGGAGGAG
			...(((((......((((((((...)))))))).......((((..((((((.(((..((.(((..((((..........(((((..(.(((.((.(.........).)).))).)))))).((((((.(.((........)).).)))))).....)))).)))))((.(((...........))).))(((((....)))))))).)))))).)))).)))))....
	hsa_circ_0006357	EZH2	AAUAAUCAUGGGCCAGACUGGGAAGAAAUCUGAGAAGGGACCAGUUUGUUGGCGGAAGCGUGUAAAAUCAGAGUACAUGCGACUGAGACAGCUCAAGAGGUUCAGACGAGCUGAUGAAGUAAAGAGUAUGUUUAGUUCCAAUCGUCAGAAAAUUUUGGAAAGAACGGAAAUCUUAAACCAAGAAUGGAAACAGCGAAGGAUACAGCCUGUGCACAUCCUGACUUCUGUGAGCUCAUUGCGCGGGACUAGGGAG
			.....((.(((.(((((((((...................)))))))....(((.(((((((((.........)))))))(((((...)))((((((((((((.(((((..((..(((.((((.(...).)))).))))).))))).))...((((((.((((.......))))...))))))..(((....(((.(((......))).)))...)))..)))))).)))).)).)).))).)).))).))..
	hsa_circ_0001400	RELL1	CGAAUGCUGAUGUCUUAAAGGCGAUGGUAGCAGAUAACAGCCUGUAUGAUCCUGAAAGCCCCGUGACCCCCAGCACACCAGGGAGCCCGCCAGUGAGUCCUGGGCCUUUGUCACCAGGGGGGACGCCAGGGAAGCACGUCUGUGGCCAUCAUCUGCAUACGGUGGGCGGUGUUGUCGAGAGGGAUGUGUGUCAUCGGUGUAGGCACAAGCGGUGGCACUUUAUAAAGCCCACUAACAAGUCCAGAGAGAGCAGACCACGGCGCCAAGGCGAGGUCACGGUCCUUUCUGUUGGCAGAUUUAGAGUUACAAAAGUGGAGCACAAGUCAAACCAGAAGGAACGGAGAAGCCUGAUGUCUGUUAGUGGGGCUGAAACCGUCAAUGGGGAGGUGCCGGCAACAC…
			(....)(((.((((.((.((((..((.((.....)).)))))).)).))((((((.(((.((......(((.(.....).))).(((((((.(((..((((((.....((((.((...)).))))))))))...)))((.(((((.......))))).))))))))))).))).))....))))(.((((((((.(((((..((((.....))((((((((....((((((((((((....((...((.((.((((.((.(.....).)).)))).(.((.(((((((((....(((((.(.(((.((....)).))).)))))).)).))))))).)).)....))))..))..))))))).)))))....(((....))).)))))))).)).))))…
